# Supplementary material for: Sustained Delivery of a Monoclonal Antibody against SARS-CoV-2 by Microencapsulated Cells: A Proof-of-Concept Study
Source: Pharmaceutics. 2022 Sep 24;14(10):2042. doi: 10.3390/pharmaceutics14102042 (PMC9607555; doi:10.3390/pharmaceutics14102042)
Supplement: Supplementary file 1 [file pharmaceutics-14-02042-s001.zip]

Archive with 1 entries (1 files):
- pharmaceutics-1818338-supplementary.pdf
